# Supplementary material for: Genome-Wide Identification, Expression Pattern Analysis and Evolution of the Ces/Csl Gene Superfamily in Pineapple (Ananas comosus)
Source: Plants (Basel). 2019 Aug 8;8(8):275. doi: 10.3390/plants8080275 (PMC6724413; doi:10.3390/plants8080275)
Supplement: Supplementary file 1 [file plants-08-00275-s001.zip › plants-546538-supplementary-final/Table S1.xlsx]

## Sheet: Sheet1
Table S1. The genes of Ces/Csl in Arabidopsis and rice
Gene name	Gene ID
AtCesA1	AT4G32410
AtCesA2	AT4G39350
AtCesA3	AT5G05170
AtCesA4	AT5G44030
AtCesA5	AT5G09870
AtCesA6	AT5G64740
AtCesA7	AT5G17420
AtCesA8	AT4G18780
AtCesA9	AT2G21770
AtCesA10	AT2G25540
AtCslA1	AT4G16590
AtCslA2	AT5G22740
AtCslA3	AT1G23480
AtCslA7	AT2G35650
AtCslA9	AT5G03760
AtCslA10	AT1G24070
AtCslA11	AT5G16190
AtCslA14	AT3G56000
AtCslA15	AT4G13410
AtCslB1	AT2G32610
AtCslB2	AT2G32620
AtCslB3	AT2G32530
AtCslB4	AT2G32540
AtCslB5	AT4G15290
AtCslB6	AT4G15320
AtCslC4	AT3G28180
AtCslC5	AT4G31590
AtCslC6	AT3G07330
AtCslC8	AT2G24630
AtCslC12	AT4G07960
AtCslD1	AT2G33100
AtCslD2	AT5G16910
AtCslD3	AT3G03050
AtCslD4	AT4G38190
AtCslD5	AT1G02730
AtCslD6	AT1G32180
AtCslE1	AT1G55850
AtCslG1	AT4G24010
AtCslG2	AT4G24000
AtCslG3	AT4G23990
OsCesA1	LOC_Os05g08370
OsCesA2	LOC_Os03g59340
OsCesA3	LOC_Os07g24190
OsCesA4	LOC_Os01g54620
OsCesA5	LOC_0503g62090
OsCesA6	LOC_Os07g14850
OsCesA7	LOC_Os10g32980
OsCesA8	LOC_Os07g10770
OsCesA9	LOC_Os09g25490
OsCesA10	LOC_Os12g29300
OsCesA11	LOC_Os06g39970
OsCslA1	LOC_Os02g09930
OsCslA2	LOC_Os10g26630
OsCslA3	LOC_Os06g12460
OsCslA4	LOC_Os03g07350
OsCslA5	LOC_Os03g26044
OsCslA6	LOC_Os02851060
OsCslA7	LOC_Os07g43710
OsCslA9	LOC_Os06g42020
OsCslA11	LOC_0508g33740
OsCslC1	LOC_Os01g56130
OsCslC2	LOC_0809825900
OsCslC3	LOC_0s08g15420
OsCslC7	LOC_Os05g43530
OsCslC9	LOC_Os03g56060
OsCslC10	LOC_Os07g03260
OsCslD1	LOC_Os10g42750
OsCslD2	LOC_Os06g02180
OsCslD3	LOC_Os08g25710
OsCslD4	LOC_Osl2936890
OsCslD5	LOC_O806g22980
OsCslE1	LOC_Os09g30120
OsCslE2	LOC.Os02g49332
OsCslE6	LOC Os09g30130
OsCslF1	LOC_0s07g36700
OsCslF2	LOC_0s07g36690
OsCslF3	LOC_Os07g36750
OsCslF4	LOC_O507g36740
OsCslF6	LOC_Os08g06380
OsCslF7	LOC_Os10g20260
OsCslF8	LOC 0s07g36630
OsCslF9	LOC_0s07g36610
OsCslH1	LOC_Os10g20090
OsCslH2	LOC.Os04g35020
OsCslH3	LOC_Os04g35030
