# Supplementary material for: Genome-Wide Identification, Expression Pattern Analysis and Evolution of the Ces/Csl Gene Superfamily in Pineapple (Ananas comosus)
Source: Plants (Basel). 2019 Aug 8;8(8):275. doi: 10.3390/plants8080275 (PMC6724413; doi:10.3390/plants8080275)
Supplement: Supplementary file 1 [file plants-08-00275-s001.zip › plants-546538-supplementary-final/Table S2.xlsx]

## Sheet: Sheet1
Table S2. Synteny block of Ces/Csl genes between pineapple and Arabidopsis genomes
Query id	Subject id	% identity	alignment length	mismatches	gap openings	q. start	q. end	s. start	s. end	e-value	bit score
AcoCslD5	AtCslD5	71.51	1218	279	20	1	1187	1	1181	0	1702
AcoCslD5	AcoCslD2	64.25	1144	363	13	61	1188	48	1161	0	1490
AcoCslD5	AcoCslD7	62.64	1183	382	17	24	1188	17	1157	0	1481
AcoCslD5	AtCslD3	63.17	1154	378	14	48	1187	25	1145	0	1478
AcoCslD2	AcoCslD3	99.09	1103	9	1	1	1102	1	1103	0	2191
AcoCslD2	AtCslD3	82.16	1166	181	13	1	1160	1	1145	0	1962
AcoCslD2	AtCslD2	80.02	1171	197	13	1	1160	1	1145	0	1916
AcoCslD7	AcoCslD2	81.3	1171	195	14	1	1157	1	1161	0	1936
AcoCslD7	AtCslD3	77.27	1166	234	15	1	1156	1	1145	0	1862
AcoCslD7	AcoCslD6	78.71	1179	201	13	1	1144	1	1164	0	1856
AcoCslD7	AtCslD2	76.97	1168	234	12	1	1156	1	1145	0	1847
AcoCslD4	AtCslD4	78.15	1126	209	7	1	1123	1	1092	0	1854
AcoCslD4	AcoCslD2	74.41	1141	254	10	28	1146	37	1161	0	1753
AcoCslD4	AtCslD3	73.73	1138	256	14	27	1145	32	1145	0	1737
AcoCslD4	AtCslD2	71.95	1148	277	13	19	1145	22	1145	0	1714
AcoCslD8	AcoCslD7	72.89	1199	256	16	1	1172	1	1157	0	1782
AcoCslD8	AcoCslD2	72.42	1164	261	14	29	1172	38	1161	0	1720
AcoCslD8	AcoCslD6	70.41	1203	281	15	1	1166	1	1165	0	1670
AcoCslD8	AtCslD3	69.63	1159	289	14	29	1171	34	1145	0	1660
AcoCslA9	AtCslA9	62.56	601	154	6	1	599	1	532	0	766
AcoCslA9	AtCslA2	60.5	600	168	7	1	598	1	533	0	736
AcoCslA9	AtCslA3	61	582	159	4	18	598	40	554	0	729
AcoCslA9	AtCslA7	56.3	595	188	6	6	600	30	552	0	669
AcoCslA3	AcoCslA4	66.17	541	169	2	15	541	612	1152	0	759
AcoCslA3	AtCslA9	64.58	511	177	3	45	553	24	532	0	719
AcoCslA3	AtCslA2	63.06	509	186	1	45	551	24	532	0	709
AcoCslA2	AtCslA9	68.23	513	159	3	21	530	21	532	0	754
AcoCslA2	AtCslA2	62.45	514	189	2	21	530	21	534	0	699
AcoCslA2	AtCslA3	61.52	525	190	5	15	530	34	555	0	672
AcoCslA2	AcoCslA3	60.83	503	195	2	30	530	51	553	0	662
AcoCslA1	AcoCslA4	67.61	494	152	4	627	1113	57	549	0	718
AcoCslA1	AtCslA9	64.71	510	177	3	33	541	20	527	0	727
AcoCslA1	AcoCslA3	63.46	509	186	0	601	1109	43	551	0	707
AcoCslA1	AcoCslA6	64.98	534	178	4	10	541	18	544	0	712
AcoCslA11	AcoCslA3	63.64	528	170	2	33	560	48	553	0	731
AcoCslA11	AtCslA9	60.75	535	188	2	26	560	20	532	0	722
AcoCslA11	AtCslA2	62.02	524	177	4	38	560	32	534	0	709
AcoCslA11	AcoCslA1	63.5	537	173	3	17	552	24	538	0	722
AcoCslD6	AcoCslD2	75.28	1165	231	17	33	1180	37	1161	0	1787
AcoCslD6	AtCslD3	72.09	1193	271	18	1	1179	1	1145	0	1761
AcoCslD6	AtCslD2	71.53	1173	270	15	23	1179	21	1145	0	1714
AcoCslE2	AcoCslE1	57.52	652	264	4	73	724	31	669	0	794
AcoCslE2	AtCslE1	52.76	724	303	10	1	723	39	724	0	741
AcoCslE1	AtCslE1	52.8	644	289	4	25	667	94	723	0	690
AcoCslG1	AtCslG3	52.08	265	118	3	523	786	485	741	4e-80	276
AcoCesA2	AtCesA9	72.51	1073	270	8	3	1063	27	1086	0	1601
AcoCesA2	AtCesA6	73.89	1080	240	13	3	1063	27	1083	0	1597
AcoCesA2	AtCesA5	73.81	1073	238	11	3	1063	27	1068	0	1588
AcoCesA2	AcoCesA5	71.06	1071	285	10	8	1065	32	1090	0	1544
AcoCesA5	AtCesA6	71.45	1093	297	8	1	1088	1	1083	0	1613
AcoCesA5	AtCesA9	70.65	1097	302	9	1	1088	1	1086	0	1612
AcoCesA5	AtCesA5	70.89	1089	295	8	1	1088	1	1068	0	1594
AcoCesA5	AtCesA2	71.05	1102	285	10	1	1088	1	1082	0	1579
AcoCesA7	AtCesA7	82.67	1050	157	8	1	1049	1	1026	0	1775
AcoCesA7	AcoCesA5	68.85	1114	256	17	1	1049	1	1088	0	1543
AcoCesA7	AcoCesA3	71.51	1074	249	13	27	1050	3	1069	0	1519
AcoCesA7	AtCesA3	68.92	1081	263	14	22	1049	5	1065	0	1496
AcoCesA1	AtCesA1	81.31	1102	171	6	1	1089	1	1080	0	1830
AcoCesA1	AtCesA10	78.56	1073	204	6	7	1078	1	1048	0	1776
AcoCesA1	AtCesA3	70.38	1087	285	12	20	1091	1	1065	0	1581
AcoCesA1	AcoCesA3	72.49	1087	256	15	29	1092	3	1069	0	1573
AcoCesA3	AtCesA3	82.9	1070	165	8	3	1068	10	1065	0	1815
AcoCesA3	AtCesA1	69.9	1063	282	12	3	1053	29	1065	0	1525
AcoCesA3	AcoCesA5	70.06	1079	279	16	9	1068	35	1088	0	1523
AcoCslC5	AcoCslC8	75.8	690	119	7	21	710	2	643	0	1035
AcoCslC5	AtCslC5	72.88	708	158	8	1	706	1	676	0	1028
AcoCslC5	AtCslC8	70.7	710	168	10	1	706	1	674	0	1009
AcoCslC5	AtCslC4	64.46	695	195	10	21	706	6	657	0	882
AcoCslC8	AtCslC5	73.15	674	159	7	2	655	21	692	0	988
AcoCslC8	AtCslC8	72.21	673	165	7	2	655	21	690	0	978
AcoCslC8	AtCslC4	65.59	680	196	8	2	655	6	673	0	890
AcoCslC1	AcoCslC12	82.3	723	101	6	1	720	67	765	0	1119
AcoCslC1	AtCslC12	73.56	730	151	9	1	719	1	699	0	1033
AcoCslC1	AtCslC5	65.7	723	211	5	1	718	1	691	0	944
AcoCslC1	AtCslC8	64.73	723	216	7	1	718	1	689	0	929
AcoCslC12	AtCslC12	72.69	725	145	9	67	764	1	699	0	1003
AcoCslC12	AtCslC5	63.84	719	210	9	67	763	1	691	0	894
AcoCslC12	AtCslC8	63.46	717	214	8	67	763	1	689	0	884
AcoCslC4	AtCslC4	68.34	679	191	9	1	663	1	671	0	921
AcoCslC4	AtCslC8	66.57	679	195	12	6	663	21	688	0	877
AcoCslC4	AtCslC5	66.91	674	203	11	6	663	21	690	0	873
AcoCslC4	AcoCslC8	66.02	668	201	10	6	663	2	653	0	852
AcoCesA8	AtCesA8	75.7	1004	212	7	1	991	1	985	0	1563
AcoCesA8	AtCesA4	63.38	1046	307	12	6	991	20	1049	0	1340
AcoCesA8	AcoCesA1	62.74	1079	284	15	8	992	38	1092	0	1320
AcoCesA8	AtCesA7	62.56	1023	312	12	8	991	36	1026	0	1311
AcoCslD1	AtCslD1	72.9	1059	229	9	2	1047	14	1027	0	1595
AcoCslD1	AcoCslD4	65.71	1114	286	13	10	1045	29	1124	0	1461
AcoCslD1	AtCslD3	72.95	939	230	9	120	1045	205	1132	0	1447
AcoCslD1	AtCslD2	71.56	953	247	7	107	1045	190	1132	0	1438
AcoCslD3	AcoCslD7	80.31	1112	195	14	1	1103	1	1097	0	1842
AcoCslD3	AtCslD3	80.97	1109	183	14	1	1103	1	1087	0	1821
AcoCslD3	AtCslD2	78.99	1114	196	14	1	1103	1	1087	0	1781
AcoCslC6	AtCslC6	69.15	697	193	6	7	701	6	682	0	972
AcoCslC6	AtCslC5	61.43	713	235	11	6	701	3	692	0	846
AcoCslC6	AtCslC8	60.85	710	242	11	6	701	3	690	0	836
AcoCslC6	AcoCslC12	67.38	650	185	8	54	702	142	765	0	831
AcoCslA6	AtCslA9	59.92	514	201	3	39	549	21	532	0	678
AcoCslA6	AtCslA3	58.67	513	210	1	39	549	43	555	0	664
AcoCslA6	AtCslA15	58.52	499	203	2	46	544	42	536	0	655
AcoCslA4	AtCslA9	62.03	503	187	3	33	533	24	524	0	686
AcoCslA4	AcoCslA9	55.81	577	198	4	632	1152	12	587	0	662
AcoCesA4	AtCesA4	73.84	1059	214	13	34	1057	19	1049	0	1546
AcoCesA4	AcoCesA5	62.77	1128	302	18	4	1057	5	1088	0	1382
AcoCesA4	AcoCesA7	63.55	1100	302	18	4	1058	5	1050	0	1358
AcoCesA4	AcoCesA3	61.58	1114	300	18	27	1058	2	1069	0	1342
